# Supplementary material for: Tomographic Reconstruction of Neopterous Carboniferous Insect Nymphs
Source: PLoS One. 2012 Sep 25;7(9):e45779. doi: 10.1371/journal.pone.0045779 (PMC3458060; doi:10.1371/journal.pone.0045779)
Supplement: Model S1 — VAXML model of the nymph Anebos phrixos gen et sp. nov. (ZIP) [file pone.0045779.s001.zip]

Archive with 13 entries (12 files):
- Anebos phrixos.vaxml
- Anebos phrixos_stl/
- Anebos phrixos_stl/1-Body.stl
- Anebos phrixos_stl/10-3L.stl
- Anebos phrixos_stl/11-3R.stl
- Anebos phrixos_stl/2-Antenna 1.stl
- Anebos phrixos_stl/3-Antenna 2.stl
- Anebos phrixos_stl/4-1LE.stl
- Anebos phrixos_stl/5-1RE.stl
- Anebos phrixos_stl/6-1L.stl
- Anebos phrixos_stl/7-1R.stl
- Anebos phrixos_stl/8-2L.stl
- Anebos phrixos_stl/9-2R.stl
