# Supplementary material for: Tomographic Reconstruction of Neopterous Carboniferous Insect Nymphs
Source: PLoS One. 2012 Sep 25;7(9):e45779. doi: 10.1371/journal.pone.0045779 (PMC3458060; doi:10.1371/journal.pone.0045779)
Supplement: Model S1 — VAXML model of the nymph Anebos phrixos gen et sp. nov. (ZIP) [file pone.0045779.s001.zip › Anebos phrixos.vaxml]

<?xml version='1.0'?>
<vaxml>
<header>
<version>2</version>
<title>temp.spv</title>
<scale>11.2611</scale>
</header>
<groups>
<group>
<name>Antennae</name>
<key>A</key>
<visible>1</visible>
<position>1</position>
</group>
<group>
<name>1E</name>
<key>E</key>
<visible>1</visible>
<position>4</position>
</group>
<group>
<name>1</name>
<key>1</key>
<visible>1</visible>
<position>7</position>
</group>
<group>
<name>2</name>
<key>2</key>
<visible>1</visible>
<position>10</position>
</group>
<group>
<name>3</name>
<key>3</key>
<visible>1</visible>
<position>13</position>
</group>
</groups>
<objects>
<object>
<name>Body</name>
<key>B</key>
<visible>1</visible>
<position>0</position>
<file>Anebos phrixos_stl/1-Body.stl</file>
<material>
<colour><red>255</red><green>255</green><blue>255</blue></colour>
</material>
</object>
<object>
<name>Antenna 1</name>
<visible>1</visible>
<ingroup>Antennae</ingroup>
<position>2</position>
<file>Anebos phrixos_stl/2-Antenna 1.stl</file>
<material>
<colour><red>40</red><green>40</green><blue>255</blue></colour>
</material>
</object>
<object>
<name>Antenna 2</name>
<visible>1</visible>
<ingroup>Antennae</ingroup>
<position>3</position>
<file>Anebos phrixos_stl/3-Antenna 2.stl</file>
<material>
<colour><red>40</red><green>40</green><blue>255</blue></colour>
</material>
</object>
<object>
<name>1LE</name>
<visible>1</visible>
<ingroup>1E</ingroup>
<position>5</position>
<file>Anebos phrixos_stl/4-1LE.stl</file>
<material>
<colour><red>80</red><green>80</green><blue>255</blue></colour>
</material>
</object>
<object>
<name>1RE</name>
<visible>1</visible>
<ingroup>1E</ingroup>
<position>6</position>
<file>Anebos phrixos_stl/5-1RE.stl</file>
<material>
<colour><red>80</red><green>80</green><blue>255</blue></colour>
</material>
</object>
<object>
<name>1L</name>
<visible>1</visible>
<ingroup>1</ingroup>
<position>8</position>
<file>Anebos phrixos_stl/6-1L.stl</file>
<material>
<colour><red>125</red><green>125</green><blue>255</blue></colour>
</material>
</object>
<object>
<name>1R</name>
<visible>1</visible>
<ingroup>1</ingroup>
<position>9</position>
<file>Anebos phrixos_stl/7-1R.stl</file>
<material>
<colour><red>125</red><green>125</green><blue>255</blue></colour>
</material>
</object>
<object>
<name>2L</name>
<visible>1</visible>
<ingroup>2</ingroup>
<position>11</position>
<file>Anebos phrixos_stl/8-2L.stl</file>
<material>
<colour><red>155</red><green>155</green><blue>255</blue></colour>
</material>
</object>
<object>
<name>2R</name>
<visible>1</visible>
<ingroup>2</ingroup>
<position>12</position>
<file>Anebos phrixos_stl/9-2R.stl</file>
<material>
<colour><red>155</red><green>155</green><blue>255</blue></colour>
</material>
</object>
<object>
<name>3L</name>
<visible>1</visible>
<ingroup>3</ingroup>
<position>14</position>
<file>Anebos phrixos_stl/10-3L.stl</file>
<material>
<colour><red>180</red><green>180</green><blue>255</blue></colour>
</material>
</object>
<object>
<name>3R</name>
<visible>1</visible>
<ingroup>3</ingroup>
<position>15</position>
<file>Anebos phrixos_stl/11-3R.stl</file>
<material>
<colour><red>180</red><green>180</green><blue>255</blue></colour>
</material>
</object>
</objects>
</vaxml>
