# Supplementary material for: Tomographic Reconstruction of Neopterous Carboniferous Insect Nymphs
Source: PLoS One. 2012 Sep 25;7(9):e45779. doi: 10.1371/journal.pone.0045779 (PMC3458060; doi:10.1371/journal.pone.0045779)
Supplement: Model S2 — VAXML model of the roachoid nymph. For viewing, models should be unzipped and a suitable VAXML viewing package installed; if SPIERS is used to view the datasets, the user need only double-clicking on the.vaxml file. Both models have been processed to reduce triangle counts with a 'quadric' fidelity-reduction algorithm (built into SPIERS), but low-performance systems may nonetheless struggle to render them. (ZIP) [file pone.0045779.s002.zip]

Archive with 18 entries (17 files):
- Roachoid nymph.vaxml
- Roachoid nymph_stl/
- Roachoid nymph_stl/1-Body.stl
- Roachoid nymph_stl/10-Labium.stl
- Roachoid nymph_stl/11-1L.stl
- Roachoid nymph_stl/12-1R.stl
- Roachoid nymph_stl/13-2L.stl
- Roachoid nymph_stl/14-2R.stl
- Roachoid nymph_stl/15-3R.stl
- Roachoid nymph_stl/16-3L.stl
- Roachoid nymph_stl/2-AR (Multiple Segs).stl
- Roachoid nymph_stl/3-AL (Multiple Segs).stl
- Roachoid nymph_stl/4-Mandible L.stl
- Roachoid nymph_stl/5-Mandible R.stl
- Roachoid nymph_stl/6-Palp R.stl
- Roachoid nymph_stl/7-Palp L.stl
- Roachoid nymph_stl/8-ML.stl
- Roachoid nymph_stl/9-MR.stl
