# Supplementary material for: Tomographic Reconstruction of Neopterous Carboniferous Insect Nymphs
Source: PLoS One. 2012 Sep 25;7(9):e45779. doi: 10.1371/journal.pone.0045779 (PMC3458060; doi:10.1371/journal.pone.0045779)
Supplement: Model S2 — VAXML model of the roachoid nymph. For viewing, models should be unzipped and a suitable VAXML viewing package installed; if SPIERS is used to view the datasets, the user need only double-clicking on the.vaxml file. Both models have been processed to reduce triangle counts with a 'quadric' fidelity-reduction algorithm (built into SPIERS), but low-performance systems may nonetheless struggle to render them. (ZIP) [file pone.0045779.s002.zip › Roachoid nymph.vaxml]

<?xml version='1.0'?>
<vaxml>
<header>
<version>2</version>
<title>temp.spv</title>
<scale>8.69413</scale>
</header>
<groups>
<group>
<name>Antennae</name>
<key>A</key>
<visible>1</visible>
<position>1</position>
</group>
<group>
<name>Mandibles</name>
<key>M</key>
<visible>1</visible>
<position>4</position>
</group>
<group>
<name>Maxillae</name>
<key>B</key>
<visible>1</visible>
<position>7</position>
</group>
<group>
<name>1</name>
<key>1</key>
<visible>1</visible>
<position>13</position>
</group>
<group>
<name>2</name>
<key>2</key>
<visible>1</visible>
<position>16</position>
</group>
<group>
<name>3</name>
<key>3</key>
<visible>1</visible>
<position>19</position>
</group>
</groups>
<objects>
<object>
<name>Body</name>
<key>B</key>
<visible>1</visible>
<position>0</position>
<file>Roachoid nymph_stl/1-Body.stl</file>
<material>
<colour><red>255</red><green>255</green><blue>255</blue></colour>
</material>
</object>
<object>
<name>AR (Multiple Segs)</name>
<visible>1</visible>
<ingroup>Antennae</ingroup>
<position>2</position>
<file>Roachoid nymph_stl/2-AR (Multiple Segs).stl</file>
<material>
<colour><red>80</red><green>80</green><blue>255</blue></colour>
</material>
</object>
<object>
<name>AL (Multiple Segs)</name>
<visible>1</visible>
<ingroup>Antennae</ingroup>
<position>3</position>
<file>Roachoid nymph_stl/3-AL (Multiple Segs).stl</file>
<material>
<colour><red>80</red><green>80</green><blue>255</blue></colour>
</material>
</object>
<object>
<name>Mandible L</name>
<visible>1</visible>
<ingroup>Mandibles</ingroup>
<position>5</position>
<file>Roachoid nymph_stl/4-Mandible L.stl</file>
<material>
<colour><red>40</red><green>40</green><blue>255</blue></colour>
</material>
</object>
<object>
<name>Mandible R</name>
<visible>1</visible>
<ingroup>Mandibles</ingroup>
<position>6</position>
<file>Roachoid nymph_stl/5-Mandible R.stl</file>
<material>
<colour><red>40</red><green>40</green><blue>255</blue></colour>
</material>
</object>
<object>
<name>Palp R</name>
<visible>1</visible>
<ingroup>Maxillae</ingroup>
<position>8</position>
<file>Roachoid nymph_stl/6-Palp R.stl</file>
<material>
<colour><red>215</red><green>215</green><blue>255</blue></colour>
</material>
</object>
<object>
<name>Palp L</name>
<visible>1</visible>
<ingroup>Maxillae</ingroup>
<position>9</position>
<file>Roachoid nymph_stl/7-Palp L.stl</file>
<material>
<colour><red>215</red><green>215</green><blue>255</blue></colour>
</material>
</object>
<object>
<name>ML</name>
<visible>1</visible>
<ingroup>Maxillae</ingroup>
<position>10</position>
<file>Roachoid nymph_stl/8-ML.stl</file>
<material>
<colour><red>215</red><green>215</green><blue>255</blue></colour>
</material>
</object>
<object>
<name>MR</name>
<visible>1</visible>
<ingroup>Maxillae</ingroup>
<position>11</position>
<file>Roachoid nymph_stl/9-MR.stl</file>
<material>
<colour><red>215</red><green>215</green><blue>255</blue></colour>
</material>
</object>
<object>
<name>Labium</name>
<key>L</key>
<visible>1</visible>
<position>12</position>
<file>Roachoid nymph_stl/10-Labium.stl</file>
<material>
<colour><red>155</red><green>155</green><blue>255</blue></colour>
</material>
</object>
<object>
<name>1L</name>
<visible>1</visible>
<ingroup>1</ingroup>
<position>14</position>
<file>Roachoid nymph_stl/11-1L.stl</file>
<material>
<colour><red>125</red><green>125</green><blue>255</blue></colour>
</material>
</object>
<object>
<name>1R</name>
<visible>1</visible>
<ingroup>1</ingroup>
<position>15</position>
<file>Roachoid nymph_stl/12-1R.stl</file>
<material>
<colour><red>125</red><green>125</green><blue>255</blue></colour>
</material>
</object>
<object>
<name>2L</name>
<visible>1</visible>
<ingroup>2</ingroup>
<position>17</position>
<file>Roachoid nymph_stl/13-2L.stl</file>
<material>
<colour><red>155</red><green>155</green><blue>255</blue></colour>
</material>
</object>
<object>
<name>2R</name>
<visible>1</visible>
<ingroup>2</ingroup>
<position>18</position>
<file>Roachoid nymph_stl/14-2R.stl</file>
<material>
<colour><red>155</red><green>155</green><blue>255</blue></colour>
</material>
</object>
<object>
<name>3R</name>
<visible>1</visible>
<ingroup>3</ingroup>
<position>20</position>
<file>Roachoid nymph_stl/15-3R.stl</file>
<material>
<colour><red>180</red><green>180</green><blue>255</blue></colour>
</material>
</object>
<object>
<name>3L</name>
<visible>1</visible>
<ingroup>3</ingroup>
<position>21</position>
<file>Roachoid nymph_stl/16-3L.stl</file>
<material>
<colour><red>180</red><green>180</green><blue>255</blue></colour>
</material>
</object>
</objects>
</vaxml>
